# Supplementary material for: What is the Diagnostic Accuracy of Novel Urine Biomarkers for Urinary Tract Infection?
Source: Biomark Insights. 2023 Jan 23;18:11772719221144459. doi: 10.1177/11772719221144459 (PMC9902898; doi:10.1177/11772719221144459)
Supplement: sj-xlsx-1-bmi-10.1177_11772719221144459 – Supplemental material for What is the Diagnostic Accuracy of Novel Urine Biomarkers for Urinary Tract Infection? [file sj-xlsx-1-bmi-10.1177_11772719221144459.xlsx]

## Sheet: Search Numbers
Database:	Interface:	Coverage:	Date:	Hits
CINAHL	EBSCOHost	1982-present	2022-04-11	245
Embase	OvidSP	1974-present	2022-04-11	3424
Medline (Ovid MEDLINE® Epub Ahead of Print, In-Process & Other Non-Indexed Citations, Ovid MEDLINE® Daily and Ovid MEDLINE®) 1946 to present	OvidSP	1946-present	2022-04-11	2050
Science Citation Index and Conference Proceedings Citation Index - Science	Web of Science Core Collection	1945-present	2022-04-11	1008
Total:				6727
Duplicates:				2194
Excluded studies: Animal				84
Final total:				4449
Total from original search - August 2019				3523
Total from update search - April 2021				577
Total from update search - April 2022				349

## Sheet: Medline
	Medline (Ovid MEDLINE® Epub Ahead of Print, In-Process & Other Non-Indexed Citations, Ovid MEDLINE® Daily and Ovid MEDLINE®) 1946 to present
1	exp Urinary Tract Infections/	49254
2	exp Cystitis/	10223
3	(urin* adj3 infection?).ti,ab.	51686
4	(bacteriuria or pyuria).ti,ab.	7707
5	(pyelocystitis or cystitis).ti,ab.	12196
6	(uti or utis or luti or lutis).ti,ab.	12887
7	1 or 2 or 3 or 4 or 5 or 6	89056
8	Biomarkers/	326711
9	(biomarker? or marker?).ti,ab.	1120220
10	Leukocytes/	69380
11	C-Reactive Protein/ur	75
12	Adrenomedullin/	3071
13	exp Interleukins/	258562
14	alpha 1-Antitrypsin/	8916
15	Immunoglobulins/	44367
16	Carrier Proteins/ and Heparin/	386
17	Xanthine Oxidase/	7833
18	Peroxidase/	21221
19	Triggering Receptor Expressed on Myeloid Cells-1/	743
20	Alpha-Globulins/	5135
21	Nitroblue Tetrazolium/	2313
22	(leukocyte esterase or le positive or le negative).ti,ab.	662
23	(interleukin? or il-6 or il-8).ti,ab.	334198
24	(chemokine? or cytokine?).ti,ab.	434909
25	((urine adj2 "c reactive protein") or ucrp).ti,ab.	112
26	(proadrenomedullin or pro-adrenomedullin or mr-proadm).ti,ab.	735
27	(((alpha or "a") adj3 (proteinase or trypsin or antiproteinase or antitrypsin)) or prolastin or serpin or zemaira).ti,ab.	28573
28	(lactofferin or lactoferin).ti,ab.	26
29	(immunoglobulin? or siga or secretory iga).ti,ab.	169241
30	(xanthine oxidase or xo positive or xo negative).ti,ab.	11030
31	(heparin binding protein? or hbp).ti,ab.	3448
32	(myeloperoxidase or peroxidase).ti,ab.	122797
33	("triggering receptor expressed on myeloid cells-1" or trem1 or trem-1).ti,ab.	976
34	(microglobulin? or micro-globulin? or macroglobulin? or macro-globulin? or globulin? or a1mg or a2mg).ti,ab.	65501
35	tetrazolium nitroblue.ti,ab.	21
36	or/8-35	2227730
37	urine.fs.	217093
38	Urinalysis/	9025
39	exp "Point of Care Systems"/	18371
40	(urin* adj3 (test* or screen* or detect* or analyz* or analys* or strip? or dip? or sampl*)).ti,ab.	80588
41	(urinalysis or urinanalysis).ti,ab.	8577
42	(dipstick? or dip stick?).ti,ab.	3968
43	(voided adj2 urin*).ti,ab.	1950
44	("point of care" or poc or poct).ti,ab.	29870
45	or/37-44	303498
46	7 and 36 and 45	1677
47	(leukocyte esterase or urine C-reactive protein or ucrp or Interleukin* or (alpha adj3 (proteinase or trypsin or antiproteinase)) or prolastin or serpin or zemaira or lactofferin or immunoglobulin* or heparin-binding protein or xanthine oxidase or myeloperoxidase or peroxidase or "triggering receptor expressed on myeloid cells-1" or microglobulin? or micro-globulin? or globulin? or a1mg or tetraz…	168694
48	(biomarker? or marker?).ti.	220610
49	47 or 48	387172
50	7 and 49	922
51	46 or 50	2185
52	exp animals/ not humans.sh.	4988163
53	51 not 52	2050
	Launch search
	https://ovidsp.ovid.com/ovidweb.cgi?T=JS&NEWS=N&PAGE=main&SHAREDSEARCHID=3AtCqjPzI6AGrZcL1cEiTiNrWKCrLqbeSzTauwRqQSYn9rWAkbL1j4SZYHzKz3Xha

## Sheet: Embase
	Embase 1974 to present
1	urogenital tract infection/ or pyuria/ or urinary tract infection/ or bacteriuria/ or urosepsis/	126322
2	exp Cystitis/	26760
3	(urin* adj3 infection?).ti,ab.	76646
4	(bacteriuria or pyuria).ti,ab.	9614
5	(pyelocystitis or cystitis).ti,ab.	17959
6	(uti or utis or luti or lutis).ti,ab.	24662
7	1 or 2 or 3 or 4 or 5 or 6	170339
8	marker/ or biological marker/	534579
9	(biomarker? or marker?).ti,ab.	1611930
10	esterase/ and leukocyte/	728
11	*leukocyte/	25698
12	*cytokine/ or interleukin 6/	335697
13	*chemokine/ or interleukin 8/	101696
14	adrenomedullin/	4872
15	alpha 1 antitrypsin/	15773
16	lactoferrin/	11767
17	secretory immunoglobulin/ or *immunoglobulin/	40967
18	xanthine oxidase/	12220
19	heparin binding protein/	1287
20	*oxidoreductase/	20891
21	triggering receptor expressed on myeloid cells 1/	1697
22	*globulin/ or alpha 1 microglobulin/ or alpha 2 macroglobulin/ or macroglobulin/	11198
23	nitroblue tetrazolium/	2538
24	(leukocyte esterase or le positive or le negative).ti,ab.	1039
25	(interleukin? or il-6 or il-8).ti,ab.	437887
26	(chemokine? or cytokine?).ti,ab.	605523
27	((urine adj2 "c reactive protein") or ucrp).ti,ab.	166
28	(proadrenomedullin or pro-adrenomedullin or mr-proadm).ti,ab.	1154
29	(((alpha or "a") adj3 (proteinase or trypsin or antiproteinase or antitrypsin)) or prolastin or serpin or zemaira).ti,ab.	29532
30	(lactofferin or lactoferin).ti,ab.	36
31	(immunoglobulin? or siga or secretory iga).ti,ab.	209151
32	(xanthine oxidase or xo positive or xo negative).ti,ab.	12773
33	(heparin binding protein? or hbp).ti,ab.	5263
34	(myeloperoxidase or peroxidase).ti,ab.	140757
35	("triggering receptor expressed on myeloid cells-1" or trem1 or trem-1).ti,ab.	1456
36	(microglobulin? or micro-globulin? or macroglobulin? or macro-globulin? or globulin? or a1mg or a2mg).ti,ab.	77814
37	tetrazolium nitroblue.ti,ab.	33
38	or/8-37	2890549
39	urinalysis/	104732
40	exp "Point of Care testing"/	17624
41	(urin* adj3 (test* or screen* or detect* or analyz* or analys* or strip? or dip? or sampl*)).ti,ab.	113585
42	(urinalysis or urinanalysis).ti,ab.	15466
43	(dipstick? or dip stick?).ti,ab.	5981
44	(voided adj2 urin*).ti,ab.	2751
45	("point of care" or poc or poct).ti,ab.	40060
46	or/39-45	228149
47	7 and 38 and 46	2243
48	(leukocyte esterase or urine C-reactive protein or ucrp or Interleukin* or (alpha adj3 (proteinase or trypsin or antiproteinase)) or prolastin or serpin or zemaira or lactofferin or immunoglobulin* or heparin-binding protein or xanthine oxidase or myeloperoxidase or peroxidase or "triggering receptor expressed on myeloid cells-1" or microglobulin? or micro-globulin? or globulin? or a1mg or tetraz…	184200
49	(biomarker? or marker?).ti.	309499
50	48 or 49	490904
51	7 and 50	1887
52	47 or 51	3644
53	(exp animals/ or nonhuman/) not human/	6928522
54	52 not 53	3424
	Launch search
	https://ovidsp.ovid.com/ovidweb.cgi?T=JS&NEWS=N&PAGE=main&SHAREDSEARCHID=3DKyaS8sfxr8nbnQ02xfHe404QRPITd10xvClbjlAVpFVCBxcQJujmyzfxBxUNbW5

## Sheet: CINAHL
#	Query	Results
S18	S4 AND S14 AND S17	245
S17	S15 OR S16	24929
S16	TI ( (urin* N3 (test* or screen* or detect* or analyz* or analys* or strip* or dip* or sampl*)) ) OR AB ( (urin* N3 (test* or screen* or detect* or analyz* or analys* or strip* or dip* or sampl*)) ) OR TI ( urinalysis or urinanalysis ) OR AB ( urinalysis or urinanalysis ) OR TI ( dipstick* or "dip stick*" ) OR AB ( dipstick* or "dip stick*" ) OR TI (voided N2 urin*) OR AB (voided N2 urin*) OR TI …	24928
S15	(MH "Urinalysis") AND (MH "Urine Specimen Collection") AND (MH "Point-of-Care Testing")	2
S14	S5 OR S6 OR S7 OR S8 OR S9 OR S11 OR S12 OR S13	259583
S13	TI ( microglobulin* or micro-globulin* or macroglobulin* or macro-globulin* or globulin* or a1mg or a2mg ) AND AB ( microglobulin* or micro-globulin* or macroglobulin* or macro-globulin* or globulin* or a1mg or a2mg ) AND TI "tetrazolium nitroblue" AND AB "tetrazolium nitroblue"	0
S12	TI ( lactofferin or lactoferin ) OR AB ( lactofferin or lactoferin ) OR TI ( immunoglobulin or siga or "secretory iga" ) OR AB ( immunoglobulin or siga or "secretory iga" ) OR TI ( "xanthine oxidase" or "xo positive" or "xo negative" ) OR AB ( "xanthine oxidase" or "xo positive" or "xo negative" ) OR TI ( "heparin binding protein" or hbp ) OR AB ( "heparin binding protein" or hbp ) OR TI ( myelop…	22470
S11	TI ( "leukocyte esterase" or "le positive" or "le negative" ) OR AB ( "leukocyte esterase" or "le positive" or "le negative" ) OR TI ( interleukin* or il-6 or il-8 ) OR AB ( interleukin* or il-6 or il-8 ) OR TI ( chemokine* or cytokine* ) OR AB ( chemokine* or cytokine* ) OR TI ( ((urine N2 "c reactive protein") or ucrp) ) OR AB ( ((urine N2 "c reactive protein") or ucrp) ) OR TI ( (proadrenomedu…	62860
S9	(MH "C-Reactive Protein/UR") AND (MH "Interleukins") AND (MH "Alpha 1-Antitrypsin") AND (MH "Immunoglobulins") AND (MH "Peroxidases") AND (MH "Globulins")	3120
S8	(MH "Leukocytes")	4939
S7	(MH "Leukocytes") AND (MH "Esterases")	48
S6	TI ( biomarker* or marker* ) OR AB ( biomarker* or marker* )	167053
S5	(MH "Biological Markers")	55697
S4	S1 OR S2 OR S3	19874
S3	TI urin* N3 infection* OR AB urin* N3 infection* OR TI ( bacteriuria or pyuria ) OR AB ( bacteriuria or pyuria ) OR TI ( pyelocystitis or cystitis ) OR AB ( pyelocystitis or cystitis ) OR TI ( uti or utis or luti or lutis ) OR AB ( uti or utis or luti or lutis )	14989
S2	(MH "Cystitis+")	1660
S1	(MH "Urinary Tract Infections+")	12017

## Sheet: WoK
# 4	1008	#3 AND #2 AND #1
# 3	136562	TS=(urinalysis or urinanalysis or dipstick* or "dip stick*" or (voided NEAR/2 urin*)) OR TS=(urin* NEAR/3 (test* or screen* or detect* or analyz* or analys* or strip* or dip* or sampl*)) OR TS=("point of care" or poc or poct)
# 2	2113412	TS=(biomarker* OR marker*) OR TS=("leukocyte esterase" or "urine C-reactive protein" or ucrp or Interleukin* or (alpha NEAR/3 (proteinase or trypsin or antiproteinase)) or prolastin or serpin or zemaira or lactofferin or immunoglobulin* or "heparin-binding protein" or "xanthine oxidase" or myeloperoxidase or peroxidase or "triggering receptor expressed on myeloid cells-1" or microglobulin* or mic…
# 1	68054	TS=(urin* NEAR/3 infection*) OR TS=(bacteriuria or pyuria) OR TS=(pyelocystitis or cystitis) OR TS=(uti or utis or luti or lutis)
