# Supplementary material for: What is the Diagnostic Accuracy of Novel Urine Biomarkers for Urinary Tract Infection?
Source: Biomark Insights. 2023 Jan 23;18:11772719221144459. doi: 10.1177/11772719221144459 (PMC9902898; doi:10.1177/11772719221144459)
Supplement: sj-xlsx-3-bmi-10.1177_11772719221144459 – Supplemental material for What is the Diagnostic Accuracy of Novel Urine Biomarkers for Urinary Tract Infection? [file sj-xlsx-3-bmi-10.1177_11772719221144459.xlsx]

## Sheet: Biomarker table 1+2
Biomarker	Studies	Population	Measured biomaker (median pg/ml and IQR unless stated)									Statistical significance between UTI and non-UTI/control
			UTI	Cystitis	recurrent cystitis	Pylonephritis	Febrile UTI	ASB	OAB	Not UTI	Controls	P<0.001
AAP	Sandberg 1986	Adult women with acute symptomatic UTI		13 µkat/mol (4-32)		22 µkat/mol (0.2-71)				27 µkat/mol (16-150)		Excretion of AAP was higher (p<0.001) in patients with pyelonephritis than those with acute cystitis
Acetic Acid / Creatinine	Lam 2014	No details given	Data not specified								Data not specified	Acetic acid was identified as a candidate biomarker for UTI diagnosis
Acetic Acid / Creatinine	Lussu 2017	Urine samples collected at a University Hospitial in Italy		Data not specified							Data not specified	Acetic acid was identified as a candidate biomarker for UTI diagnosis
Adrenomedullin	Nishitani 1999	No details given		Mean 12.82 +/-1.46 fmol/mg creatinine)							Mean 6.25 +/- 0.5 fmol/mg creatinine)	Higher in samples from patients with UTI (p<0.01)
Albumin Clearance	Burdon 1970	Hospitalised patients whose urine had been send for culture.	3.12 mg/24 hours (range 0.26-7.9)							0.865 mg/24 hours (range 0.19-1.36)		Higher in patients with UTI (p<0.01)
B2M	Sandberg 1986	Adult women with acute symptomatic UTI		no data		no data				no data		B2M insufficiently sensitive for use in clinical practice
B2M	Pupek-Musialic 1990	No details given		81.8µg/l (+- 21.2)		673µg/l (+- 466.7)					71.7µg/l (+- 13.3)	B2M higher in patients with pyelonephritis than controls.
CCL-2 (MCP-1)	Rodhe 2009	Patients aged 80 and above		340 pg/mg creatinine (range 144-621)				267 pg/mg creatinine (range 72.6-591)			243 pg/mg creatinine (range 117-22800)	Statistical significance unclear
CCL-2 (MCP-1)	Tyagi 2016	Patients attending routine urology clinics	159.9 (51.75-486.5						95.28 (41.55-199.2)		97.11 (42.26-364.20	No differences found
CSCL-10	Tyagi 2016	Patients attending routine urology clinics	79.41 (3.42-371.3)						6.260 (0-32.77)		12.56 (0-43.14)	Higher in patients with UTI than controls (p<0.05)
ENA-78 (CXCL-5)	Olszyna 2000	Patients with urosepsis					0.27ng/ml (range <0.03-1.66)				<0.03 ng/ml	Higher in patients with urosepsis than controls (p<0.05)
ENA-78 (CXCL-5)	Zhu 2016		Precise data not given								Precise data not given	Precise data not given
Free Secretory Component	Greenwell 1995	Adults (no more details given)		mean 0.19mg/g creatinine (+-0.14)		mean 1.12 mg/g creatinine (+-1.30)					mean 0.24 mg/g creatinine (+-0.11)	Levels higher in the pyeloenphritis group ocmpared to cystitis (p=0.01) and control (p=0.006) groups.
G-CSF	Jacobson 1998	Patients admitted to hospital with non-obstructive pyelonephritis				n.d					n.d
Urinary HBP	Kjolvmark 2014	Patients from Primary Care		121ng/ml (51-253)		251ng/ml (170-606)				5ngml (3-12)	6ng/ml (4-19)	Higher in samples from patients with cystitis and pyelonephritis than patients without UTI (p<0.01)
Urinary HBP	Kjolvmark 2014	Patients from Secondary Care		185 ng/ml (27-399)		223 ng/ml (74-412)				6 ng/ml (4-13)		Higher in samples from patients with cystitis and pyelonephritis than patients without UTI (p<0.01)
Urinary HBP	Wu 2019	No details given	513.43 ng/ml (range 50.45-644.40)							55.65 ng/ml (range 20.43-314.55)	4.83 ng/ml (range 3.28-12.63)	A statistically significant difference was found between groups.
HMGB-1	Benlier 2020	Pateitns presenting to a Hospital Urology Clinic in Turkey	41.8 (range 10.8-321.3)								26.1 (range 9.1-148.8)	p=0.005 (Bonferroni correction P<0.0017) for a difference between groups
IgA	Burdon 1970	Hospitalised patients whose urine had been send for culture.	0.695 ml/24 hours (range 0.22-1.68)							0.27 mg/24 hours (range 0.09-0.44)		Higher in patients with UTI (p<0.05)
IgA	Short 1987		Mean 0.774 +/- 0.186 mg/dl creatinine							Mean 0.347 +/- 0.190 mg/dl creatinine	Mean 0.228 +/- 0.140 mg/dl creatinine	Higher in patients with UTI compared to uninfected or control patients (p<0.001)
IgA to Mixed Coliform Antigen (MCA)	Ethel 2006	Women	Mean 0.352 OD 405 (+/- 0.12)					Mean 0.258 OD 405 (+-0.24)			Mean 0.221 OD 405 (+-0.12)	Statistical significance unclear
IgA to Clinical Isolate (CIA)	Ethel 2006	Women	Mean 0.298 OD 405 (+/- 0.15)					Mean 0.376 OD 405 (+-0.09)			ND	Statistical significance unclear
IgG	Burdon 1970	Hospitalised patients whose urine had been send for culture.	1.045 mg/24 hours (range 0.24-1.6)							0.5 mg/23 hours (range 0.12-0.83)		Higher in patients with UTI (p<0.05)
IgG	Short 1987		Mean 0.199 +/- 0.104 mg/dl creatinine							Mean 0.190 +/- 0.086 mg/dl creatinine	Mean 0.118 +/- 0.105 mg/dl creatinine	No differences found
IgG:MCA	Ethel 2006	Women	Mean 1.575 OD 405 (+/-1.01)					Mean 1.301 OD 405 (+/-0.77)			Mean 0.366 OD 405 (+/-0.27)	Statistical significance unclear
IgG:CIA	Ethel 2006	Women	Mean 1.225 OD 405 (+/-1.09)					Mean 1.922 OD 405 (+/-0.89)			ND	Statistical significance unclear
IgM:MCA	Ethel 2006	Women	Mean 0.316 OD 405 (+/-0.20)					Mean 0.202 OD 405 (+/-0.27)			Mean 0.213 OD 405 (+/- 0.18)	Statistical significance unclear
IgM:CIA	Ethel 2006	Women	Mean 0.308 OD 405 (+/-0.31)					Mean 0.771 OD 405 (+/- 0.38)			ND	Statistical significance unclear
IL-1 RA	Olszyna 1998		Mean 0.67 ng/ml (range 0.10-26.00)								Mean 0.60 ng/ml (range<0.08-3.62)	No differences found
IL-12	Rodhe 2009	Patients aged 80 and above		17.8 pg/mg creatinine (range 0-53.2)				22.1 pg/mg creatinine (range 5.3-67.8)			6.3 pg/mg creatinine (range 0-31.9)	Statistical significance unclear
IL-18	Rodhe 2009	Patients aged 80 and above		4.1pg/mg creatinine (range 1.1-16.8)				5.0 pg/mg creatinine (range 0.9-27.8)			8.1 pg.mg creatinine (range 1.8-35.4)	Statistical significance unclear
MIF	Vera 2018	Male patients		Mean 2839 +-757.1						Mean 681 +/- 75.2		Higher in patients with cystitis (p<0.001)
MIF:Creatinine	Vera 2018	Male patients		Mean 3505 +- 1028.0						Mean 649 +/- 64.5		Higher in patients with cystitis (p<0.001)
MPO	Sahin 2015	Pregnant women with symptoms suggesting UTI	No details								No details	MPO higher in urine from patients with UTI than controls p<0.001)
NGF	Tyagi 2016	Patients attending routine urology clinics	9.69 (3.5-31.9)						8.61 (4.18-29.21)		5.24 (3.99-11.96)	No differences found
NBDA	Hu 2016	Hospitalised UTI patients	Mean 0.09 ng/ml (range ND-0.59)								mean 0.03 ng/ml (range ND-0.08)	Higher in patients with UTI than controls (p<0.05)
NDEA	Hu 2016	Hospitalised UTI patients	Mean 1.24 ng/ml (range ND-5.43)								mean 0.14 ng/ml (range ND-0.42)	Higher in patients with UTI than controls (p<0.001)
NDMA	Hu 2016	Hospitalised UTI patients	Mean 6.65 ng/ml (range 0.12-73.6)								0.58 ng/ml (range 0.06-1.9)	Higher in patients with UTI than controls (p<0.001)
NDPA	Hu 2016	Hospitalised UTI patients	ND								ND	No difference
NDPhA	Hu 2016	Hospitalised UTI patients	Mena 0.04 ng/ml (range 0.005-0.11)								mean 0.04 ng/ml (range ND-0.28)	No difference
NMEA	Hu 2016	Hospitalised UTI patients	ND								mean 0.09 ng/ml (range ND-0.18)	No difference
NMOR	Hu 2016	Hospitalised UTI patients	MeAn 0.06 pg/me (range ND-0.31)								mean 0.02 ng/ml (range ND-0.02)	No difference
NPIP	Hu 2016	Hospitalised UTI patients	Mean 0.36 ng/ml (range ND-1.09)								mean 0.03 ng/ml (range ND-0.05)	No difference
NPYR	Hu 2016	Hospitalised UTI patients	Mean 0.35 ng/ml (range ND-1.38)								mean 0.27ng/ml (range ND-2.0)	No difference
NAG	Sandberg 1986	Adult women with acute symptomatic UTI		2.0 µkat/mol (0.5-18)		8.5 µkat/mol (1.7-160)				13 µkat/mol (1.3-23)		Excretion of NAG was higher (p<0.001) in patients with pyelonephritis than those with acute cystitis
PDGF	Tyagi 2016	Patients attending routine urology clinics	43.57 (19.23-104.5)						28.91 (11.09-71.16)		79.82 (32.10-239.9)	No differences found
Siderophilin	Burdon 1970	Hospitalised patients whose urine had been send for culture.	1.02 mg/24 hours (range 0.09-6.25)							0.21 mg/24 hours (range 0.07-1.48)		Higher in patients with UTI (p<0.05)
sIL-6R	Jacobson 1998	Patients admitted to hospital with non-obstructive pyelonephritis				n.d					1365	Higher in controls (p<0.01)
sTREM-1	Determann 2007	Patients presenting to ED with symptoms of lower or upper UTI		Data not specified		Data not specified		Data not specified			Data not specified	sTREM-1 levels low in urine of patients with UTI. Presence of sTREM-1 in urine may rule out ASB.
TMA	Lam 2014	No details given	Data not specified								Data not specified	TMA was identified as a candidate biomarker for UTI diagnosis
TMA	Lussu 2017	Urine samples collected at a University Hospitial in Italy		Data not specified							Data not specified	TMA was identified as a candidate biomarker for UTI diagnosis
TNF-a	Rodhe 2009	Patients aged 80 and above		97.1 pg/mg creatinine (range 0-11,500)				62.7 pg/mg creatinine (range15.8-153)			57.5 pg/mg creatinine (range 25.9-186)	Statistical significance unclear
TNF-a	Olszyna 1998		ND								ND	No differences found
uNGAL	Forster 2020	Adult s with neurogenic lower urinary tract dysfunction	187ng/ml (146-224)							37ng/ml (15=71)		Higher in UTI compared to not UTI (p<0.01)
uNGAL	Price 2017	Adult women presenting to ambulatory care	88.9 ng/ml (IQR 40.7-193.4)								3.6 ng/ml (IQR 2.5-8.1)
Volatile Organic Compounds	Johnson 2014	No details given										10 VOCs fond to be discriminating
