# Supplementary material for: What is the Diagnostic Accuracy of Novel Urine Biomarkers for Urinary Tract Infection?
Source: Biomark Insights. 2023 Jan 23;18:11772719221144459. doi: 10.1177/11772719221144459 (PMC9902898; doi:10.1177/11772719221144459)
Supplement: sj-xlsx-5-bmi-10.1177_11772719221144459 – Supplemental material for What is the Diagnostic Accuracy of Novel Urine Biomarkers for Urinary Tract Infection? [file sj-xlsx-5-bmi-10.1177_11772719221144459.xlsx]

## Sheet: Sheet2
Biomarker	Abbreviation	Function	Reference
Adrenomedullin	ADM	A peptide involved in the regulation of endothelial barrier function and vascular tone	https://www.frontiersin.org/articles/10.3389/fimmu.2018.00292/full
Alanine aminopeptidase	AAP	An enzyme found in the renal brush border. Its increased excretion reflects renal damage.	https://www.karger.com/article/pdf/309421
Albumin		Water soluble transport proteins found in blood plasma	https://www.ncbi.nlm.nih.gov/pmc/articles/PMC5480655/
Beta-2-Microglobulin	B2M	A component of MHC class I molecules. It is rapidly excreted through healthy kidney so can be used as an index for renal function.	https://www.ncbi.nlm.nih.gov/pmc/articles/PMC5471312/
Chemokine (C-X-C) ligand 2 (also known as monocyte chemoattractant protein 1)	CXCL2	A chemokine expressed at sites of inflammation which is chemotactic for neutrophils and haematopoietic stem cells	https://academic.oup.com/endo/article/154/3/1069/2423420
C-X-C motif chemokine ligand 10	CXCL10	A chemokine secreted following stimulation by interferon gamma, which has several pro-inflammatory roles and is a powerful neutrophil chemoattractant	https://www.jimmunol.org/content/168/7/3195
C-X-C motif chemokine ligand 5	CXCL5	A chemokine produced following stimulation of cells by IL-1 or TNF alpha, which has angiogenic properties and is a powerful neutrophil chemoattractant	https://onlinelibrary.wiley.com/doi/full/10.1046/j.1365-2222.2003.01609.x
Epithelial cell–derived neutrophil activating protein	ENA 78	Also known as CXCL5	https://www.ncbi.nlm.nih.gov/pmc/articles/PMC4940958/
Granulocyte colony-stimulating factor	G-CSF	An important regulator of neutrophil function	https://pubmed.ncbi.nlm.nih.gov/34728120/
C-X-C motif chemokine ligand 1	CXCL1 (GRO-a)	A chemokine, which acts as a chemoattractant for neutrophils and other cells involved in inflammatory responses	https://link.springer.com/article/10.1007/s10456-014-9454-1
Heparin-Binding Protein	HBP	A pro-inflammatory protein released by neutrophils in response to bacterial infection	https://pubmed.ncbi.nlm.nih.gov/28370601/
High Mobility Group Box-1	HMGB1	A protein released in response to infection and injury, which promotes neutrophil recruitment and macrophage release of pro-inflammatory cytokines	https://jhoonline.biomedcentral.com/articles/10.1186/s13045-020-00920-3
Immunoglobulin (e.g. A)	Ig (e.g IgA)	Antibody
Clinical Isolate Antigen	CIA	??
Mixed Coliform Antigen	MCA	These are Gram-negative Bacilli, which include Citrobacter, Enterobacter, Klebsiella and Escherichia	https://www.ncbi.nlm.nih.gov/pmc/articles/PMC5043024/
Interleukin 1	IL-1	A cytokine which mediates an inflammatory response to a wide range of stimuli. There are two genes for IL-1: alpha and beta	https://www.ncbi.nlm.nih.gov/pmc/articles/PMC6371738/
Interleukin 6	IL-6	A cytokine involved in B-cell differenitation and stimulation of acute phase proteins	https://www.ncbi.nlm.nih.gov/pmc/articles/PMC6371738/
Interleukin 8	IL-8	A cytokine involved in neutrophil chemotaxis, angiogenesis, superoxide release, and granule release	https://www.ncbi.nlm.nih.gov/pmc/articles/PMC6371738/
Interleukin 9	IL-9	A cytokine involved in T cell survival, mast cell activation and prevention of apoptosis	https://www.ncbi.nlm.nih.gov/pubmed/30738467
Interleukin 10	IL-10	An anti-inflammatory cytokine, which inhibits the action of cells involved in the immune response	https://pubmed.ncbi.nlm.nih.gov/18424693/
Interleukin 12	IL-12	A cytokine which causes induction of Th1 cells and interferon gamma production	https://www.nature.com/articles/nri1001
Interleukin 18	IL-18	A cytokine which causes interferon gamma production and enhances natural killer cell activity	https://www.ncbi.nlm.nih.gov/books/NBK499840/
Interleukin 1 receptor antagonist	IL-1 RA	A member of the interleukin 1 family, which inhibits the inflammatory effects of interleukin 1 beta	https://febs.onlinelibrary.wiley.com/doi/full/10.1016/j.febslet.2006.10.061
Interleukin 1 beta	IL-1B	A member of the interleukin 1 family, which is produced by macrophages and is a mediator of the inflammaotry response	https://www.ncbi.nlm.nih.gov/pmc/articles/PMC3714593/
Matrix Metallopeptidase 9	MMP9	A proteolytic peptidase which cleaves extracellular matrix proteins, and among other functions is involved in kidney development and repair	https://www.ncbi.nlm.nih.gov/pmc/articles/PMC3858212/
Urinary Neutrophil gelatinase-associated liopcalin	uNGAL	An iron-transporting protein, released in response to renal tubular damage	https://pubmed.ncbi.nlm.nih.gov/19582588/
Macrophase Migration Inhibitory Factor	MIF	A pro-inflammatory and immunoregulatory cytokine, which contributes to the pathophysiology of sepsis and autoimmune disease	https://www.nature.com/articles/nri1200
Myeloperoxidase to creatinine ratio	MCR	The ratio of myeloperoxidase concentration to creatinine concentration	https://pubmed.ncbi.nlm.nih.gov/29470952/
Myeloperoxidase	MPO	Expressed in neutrophils, and catalyses reactive oxygen species as part of the innate immune response	https://pubmed.ncbi.nlm.nih.gov/29336940/
N-nitrosodibutylamine (	NBDA	An example of a nitrosamine, which is an organic compound considered to be carcinogenic	https://www.sciencedirect.com/science/article/pii/B9780123864543005236
N-nitrosodiethylamine	NDEA	An example of a nitrosamine, which is an organic compound considered to be carcinogenic	https://www.sciencedirect.com/science/article/pii/B9780123864543005236
N-nitrosodimethylamine	NDMA	An example of a nitrosamine, which is an organic compound considered to be carcinogenic	https://www.sciencedirect.com/science/article/pii/B9780123864543005236
N-nitrosodi-n-propylamine	NDPA	An example of a nitrosamine, which is an organic compound considered to be carcinogenic	https://www.sciencedirect.com/science/article/pii/B9780123864543005236
N-nitrosodiphenylamine	NDPhA	An example of a nitrosamine, which is an organic compound considered to be carcinogenic	https://www.sciencedirect.com/science/article/pii/B9780123864543005236
Nerve Growth Factor	NGF	An insulin-like protein, which regulates the growth, development and maintenance of nerve cells	https://www.sciencedirect.com/science/article/pii/B9780123741455000413
N-nitrosomethylethylamine	NMEA	An example of a nitrosamine, which is an organic compound considered to be carcinogenic	https://www.sciencedirect.com/science/article/pii/B9780123864543005236
N-nitrosomorpholine	NMOR	An example of a nitrosamine, which is an organic compound considered to be carcinogenic	https://www.sciencedirect.com/science/article/pii/B9780123864543005236
N-nitrosopiperidine	NPIP	An example of a nitrosamine, which is an organic compound considered to be carcinogenic	https://www.sciencedirect.com/science/article/pii/B9780123864543005236
N-nitrosopyrrolidine	NPYR	An example of a nitrosamine, which is an organic compound considered to be carcinogenic	https://www.sciencedirect.com/science/article/pii/B9780123864543005236
Platelet-derived growth factor	PDGF	A family of growth factors involved in cell growth and division, including angiogenesis (blood vessel formation)	https://link.springer.com/referenceworkentry/10.1007/978-3-642-16483-5_4611
Siderophilin		Commonly known as transferrin, this is a protein involved in iron transport	https://pubmed.ncbi.nlm.nih.gov/27346617/
Soluble IL-1 Receptor	sIL-1R	The receptor for IL-1	https://www.ncbi.nlm.nih.gov/pmc/articles/PMC185170/#:~:text=The%20biological%20activity%20of%20IL,of%20soluble%20cytokine%2C%20thus%20hampering
Soluble IL-6 Receptor	sIL-6R	The receptor for IL-6	https://pubmed.ncbi.nlm.nih.gov/11149892/
Soluble tumour necrosis factor receptor (e.g. 1 or 2)	sTNFR (e.g. sTNFR1)	These are circulating proteins essential for TNF-alpha signalling.	https://www.ncbi.nlm.nih.gov/pmc/articles/PMC4379033/#:~:text=Soluble%20tumor%20necrosis%20factor%20receptor%201%20(sTNFR1)%20and%20soluble%20tumor,)%2Dsignalling%20via%20different%20pathways.
Soluble triggering receptor expressed on myeloid cells-1	sTREM-1	A cell surface receptor expressed on monocytes/macrophages and neutrophils, which amplifies inflammation leading to secretion of pro-inflammatory cytokines and chemokines	https://pubmed.ncbi.nlm.nih.gov/28425045/
Trimethylamine	TMA	This is a metabolite produced from gut microbial degeneration of choline and carnitine, and associated with CKD progression and atherosclerosis	https://www.sciencedirect.com/science/article/pii/B9780128185407000318
Tumour Necrosis Factor Alpha	TNF-alpha	Produced by macrophages/monocytes during acute inflammation, this is an inflammatory cytokine responsible for a diverse range of signalling events within cells, leading to necrosis or apoptosis	https://pubmed.ncbi.nlm.nih.gov/10891884/
Volatile Organic Compounds	VOCs	VOCs are a main component of odours, and are produced as a result of metabolic processes, infection, and inflammation	https://www.ncbi.nlm.nih.gov/pmc/articles/PMC7460005/
Urinary Free Secretory component	FSC	Associated with kidney dysfunction, free secretory component is a section of unbound immunoglobulin receptor involved in immunoglobulin transport	https://www.nature.com/articles/s41598-020-65154-2
